# Supplementary material for: Defining the Risk of Zika and Chikungunya Virus Transmission in Human Population Centers of the Eastern United States
Source: PLoS Negl Trop Dis. 2017 Jan 17;11(1):e0005255. doi: 10.1371/journal.pntd.0005255 (PMC5319773; doi:10.1371/journal.pntd.0005255)
Supplement: S1 Table — (XLSX) [file pntd.0005255.s006.xlsx]

## Sheet: Sheet1
Table S1. Summary Statistics for Simulations
ZIKA	Mean R0	Median R0	Min R0	Max R0	Mean total percent infected	Median total percent infected	Mean total # infected	Median total # infected	Percent runs with no additional infections	Percent runs with >100 people infected
ATL 90 days	1.103	0.8168	0.000356	8.372	0.0582	0.0007133	175	2.1	0.4843	0.141
ATL 120 days	1.0857	0.8012	0.000292	11.714	0.104	0.00076	301	2.3	0.4702	0.1949
ATL 150 days	1.105	0.8135	0.000315	12.1071	0.1494	0.000843	448	2.5	0.4569	0.2463
DC 90 days	1.11	0.827	0.000301	11.976	0.0404	0.000272	323	2.2	0.4797	0.1445
DC 120 days	1.124	0.8298	0.000267	13.124	0.0904	0.000309	723	2.5	0.4594	0.2122
DC 150 days	1.125	0.8271	0.000392	10.64	0.1313	0.000331	1050	2.65	0.4539	0.2558
PA 90 days	1.116	0.8194	0.000358	10.94	0.0373	0.000197	411	2.2	0.4825	0.1481
PA 120 days	1.12	0.825	0.000186	10.25	0.0795	0.000222	875	2.4	0.458	0.2044
PA 150 days	1.099	0.807	8.47e-05	10.49	0.1233	0.000226	1356	2.5	0.4608	0.2467
NYC 90 days	1.105	0.8156	0.000456	9.895	0.0271	8.59e-05	676	2.1	0.4831	0.1406
NYC 120 days	1.113	0.8063	0.000298	11.25	0.0668	9.27e-05	1671	2.3	0.4668	0.2061
NYC 150 days	1.107	0.8075	0.000236	9.74	0.106	9.96e-05	2650	2.5	0.4591	0.2425
All Scenarios	1.10939	0.81635	0.000295142	10.8748	0.084475	0.000345958	888.25	2.35417	0.467892	0.198592
				90 days	0.04075	0.00031705	396.25	2.15	0.4824	0.14355
				120 days	0.085175	0.000345925	892.5	2.375	0.4636	0.2044
				150 days	0.1275	0.0003749	1376	2.5375	0.457675	0.247825
CHIK	Mean R0	Median R0	Min R0	Max R0	Mean total percent infected	Median total percent infected	Mean total # infected	Median total # infected	Percent runs with no additional infections	Percent runs with >100 people infected
ATL 90 days	0.9028	0.671	6.6879e-05	7.5084	0.0522	0.00055627	156.643	1.6688	0.5506	0.1259
ATL 120 days	0.9144	0.6823	0.00043945	6.5656	0.0913	0.00059264	273.893	1.7779	0.5278	0.1716
ATL 150 days	0.9131	0.6709	0.0004053	7.1424	0.1241	0.00058792	372.26	1.7638	0.5282	0.2057
DC 90 days	0.9227	0.6929	0.00033526	7.0268	0.0382	0.00021777	305.304	1.7421	0.5389	0.1273
DC 120 days	0.9233	0.6929	0.00033092	7.6693	0.0774	0.00022713	619.145	1.8171	0.5223	0.1747
DC 150 days	0.9238	0.6912	0.00016294	6.9981	0.1088	0.00023247	870.617	1.8597	0.5197	0.2104
PA 90 days	0.894	0.6708	0.00019559	7.4206	0.0319	0.00015262	350.976	1.6788	0.5495	0.1156
PA 120 days	0.9173	0.6905	0.0001444	8.3799	0.0707	0.00016508	777.958	1.8159	0.5238	0.1768
PA 150 days	0.9234	0.6893	0.00023972	8.7002	0.1064	0.00016855	1170.6	1.854	0.5179	0.2142
NYC 90 days	0.9089	0.6781	0.047722	6.7818	0.0252	6.8038e-05	630.358	1.7009	0.5446	0.1247
NYC 120 days	0.912	0.6744	0.00022747	8.1675	0.0602	7.0104e-05	1505.7	1.7526	0.5333	0.1758
NYC 150 days	0.9136	0.6811	0.00030717	6.7816	0.0882	7.2586e-05	2204.8	1.8147	0.521	0.2049
All Scenarios	0.914108	0.682117	0.00421476	7.42852	0.0728833	0.000259265	769.855	1.77053	0.531467	0.168967
				90 days	0.036875	0.000248675	360.82	1.69765	0.5459	0.123375
				120 days	0.0749	0.000263739	794.174	1.79087	0.5268	0.174725
				150 days	0.106875	0.000265381	1154.57	1.82305	0.5217	0.2088
Summary results for our quantities of interest, R0 and total number of people infected, for each scenario (city, season length, virus).
