# Supplementary material for: Defining the Risk of Zika and Chikungunya Virus Transmission in Human Population Centers of the Eastern United States
Source: PLoS Negl Trop Dis. 2017 Jan 17;11(1):e0005255. doi: 10.1371/journal.pntd.0005255 (PMC5319773; doi:10.1371/journal.pntd.0005255)
Supplement: S2 Table — (XLSX) [file pntd.0005255.s007.xlsx]

## Sheet: EIP (nu_v)
Extrinsic Incubation Period Zika and Chik
Wong et al. 2013						Chistofferson et al. 2014
Albopictus ZIKA						Albopictus CHIK
Day Post Infection	Percent Positive Saliva	Tota Numberl Positive	Total Number Tested			strain	avg EIP	95% confidence
3	0	0	3			Asian	5.99	2.41,10.2
4	14.3	1	7			ECSA-A	7.69	3.11,14.50
5	33.3	2	6			ECSA-V	8	4.07, 13.10
6	44.4	4	9
7	72.7	8	11
10	100	10	10
14	100	12	12
Kucharski et al. 2016
Aedes ZIKA (unkown main vector in French Polynesia, likely aegypti or polynesiensus)
mean	range	(estimated from fitted model)
10	6.3 - 14 days
**We used combinations of "Aedes albopictus" and "survival", "death rate", "egg-laying rate", "emergence" in Google Scholar to update the data sources from the Manore et al 2014 model and used studies that provided numerical estimates
for these rates with a relatively large sample size

## Sheet: H IncInf
Human Incubation and Infectious Periods, Zika
Human Incubation Period
3-6 days	1 person	(Canada)	Fonseca, et al. 2014
9-12 days	3 people	(USA/sexual)	Foy et al. 2011
2-7 days		WHO Western Pacific Region
4.4-7.6 (mean 5.9)			Lessler et al. 2016
1-10 days	1 person	(Thailand, Italy)	Venturi et al 2016
13-19 days	1 person	(Italy)	Venturi et al 2016
Human Infectious Period
1-7 days		WHO Western Pacific Region
2-7 days (symptoms)		WHO Zika fact sheet
1-5 days (symptoms)		Campos, Bandeira, & Sardi 2015
6.8-21.4 (mean 9.9)		Lessler et al. 2016
6 days (symptoms)		Venturi et al 2016
Funk et al 2016 bioRxiv Yap/Fais
Human Incubation Period		(estimated from model fitting)
mean	range
5.8	(5.1,6.7)
Human Infectious Period		(estimated from model fitting)
5.8	(2.9,8.8)
Kucharski et al. 2016
Human Incubation Period
mean	range
6.6	(4.2-11)
Human Infectious Period
5.6	(4-10)

## Sheet: VH ratio
Vector to Host Ratio
Yap	Kucharski 2016 transmission model
mean	range	(estimated from fitted model)
3.1	(0.7,8.7)
Fais
7.7	(4.1,9.9)
Carrieri et al . Med. Entomol. 49(2): 388Ð399 (2012)
Density	threshold density (of adults) was equal to 44.15 eggs per ovitrap per week
LaDeau unpublished Baltimore Data
Density	max (per trap night): 235 female albo mean=68 females + sd (across traps and dates) = 54 females		If you assume each trap represents a typical 'yard' exposure then this is a maximum observed 47 female albopictus for a family of 5 (mean 13/sd 10 across seasons/sites).

## Sheet: P_h
Percent of Bites on Humans
Haddad et al 2012, blood meal analysisin Lebanon for albopictus
Human	Cat	Dog	Poultry	Unkown	Total Engorged Females
15	2	1	5	9	32
0.47
Delatte et al. 2010. Albopictus blood meals - La Reunion
Human blood feeding		experimental/tests: when humans and other animals present, humans fed on roughly 80% of the time. Range ~70%-95%
Faraji et al. 2014 -albo in NJ suburban and urban neighborhoods
Human blood feeding		Over 4 years: 52.12% human, 20.61% cat and 11.52% dogs. Location specific: 62% and 43% human. Year specific: 13%-83% human
			Within this is a review showing a range of 0%-98.7%; however, all the urban sites were in the 90's
Munoz et al. 2011. (J. Med Entomol). Barcelona Spain (albopictus)
proportion human blood meals: 100%
Valerio et al. 2010 - Albopictus in Italy/urban and rural
proportion human feeding females: 0.79-0.96
LaDeau unpublished Baltimore data
Human blood feeding		0 to 56% in Baltimore, MD			values/location: 0, 0, .29, .5, .56

## Sheet: NumBitesperDay
Number of Bites per Person per Day
Justin Davis et al.(submitted) St. Tammany parish
35.2 out of 1000 trials positive for Aedes albopictus
each trial was 3 minutes long, human standing outside and counting landings
so, if assume 8 hours of prime or relatively prime
mosquito biting during a day (late afternoon and early
morning) then in minutes
want to solve x/480 = 35.2/3000
where numerator is number of bites
and denominator is minutes
This gives us about 5.6 bites per person (standing outside in peak times) per day for albo
Kucharski et al. 2016 Yap
1.9	(0.6,4.4)	(estimated from fitted model)
Paupy et al. LibrevilleGabon Human biting rate (bites per person hour from 4:30-8:30pm where 4:30-6:30 peak hours)
Suburbs
HBR	1.5	15.7	1.9	0.7	2.6	8.9	3	6.2	0.8
Downtown
HBR	0.9	0.3	0.2	0.2	1.2	1.1
Nearby areas (Coco Beach, Oyem, Lastourville)
HBR	7.8	7.14	7.55

## Sheet: AlboSurvival
Albopictus Surivival and Lifespan
LaCroix et al 2009
Daily survival	approx daily survival 0.95 for males and females
	0.93 for females
Hawley 1988 - Journal of AMCA
Daily survival	0.9
Almeida et al. 2005
Daily survival	0.91-0.97
Niebylski & Craig
Daily survival	0.89
Lifespan	range 0-24 days
Waldock et al. 2013
Lifespan	24-67 days depending on strain and temperature
Kucharski et a. 2016 (for Aedes aegypti or polynesiensus most likely, French Polynesia outbreak)
Also: estimated
Lifespan	13	(5,28)	estimated from fitted model

## Sheet: EstimatedR0
Estimated R0 Values Zika
R0 (French Polynesia) Kucharski et al 2016 These are all estimated from their model!
Place	R0	estimated % infected
Tahiti	2.4 (1.6-3.5)	87(67-96)
Sous-le-vent	2.7(2.2-3.3)	89(83-94)
Moorea	3.1(2.1-4.8)	95(83-99)
Tuamotu-Gambier	2.2(1.6-3.9)	82(67-93)
Marquises	1.9(1.4-3.7)	76(54-89)
Australes	2.9(1.7-7.9)	82(63-95)
Towers, Bauer, Castillo-Chavez et al Estimation of reproducion number…barranquilla, colombia (arXiv)
Colombia
R0	3
Nishiura Kinoshita, et al. 2016Transmission potential of Zika virus infection in the South Pacific
Yap	4.5-5.8	range from 2.8-12.5
French Polynesia	1.8-2.0	range from 1.5-3.1
Funk et al biorXiv Yap/Fais 2016
R0 Yap (sqrt version)
dengue		ZIKA
4.3	(3.1-6.1)	4.8	(2.9,8.1)

## Sheet: AlboFeeding
Albopictus Feeding Rates
Multi-feeding rate	1.2	Hawley 1988 - Journal of AMCA
Multi-feeding rate	6.06% double blood meals (from 2 different species); all with human	Faraji et al. 2014
Gonotrophic cycle	average 4days (2days - 8days ) depending on temperature	Delatte et al. 2009
Gonotrophic cycle	2.73 +- 0.18 days	Sivanathan 2006 PhD Thesis
sigma_v	0.71 (0.35,0.99) esimated from fitted model	Kucharski et a. 2016

## Sheet: TransmProb
Transmission Probabilities Zika
Yap	Kucharski et al. 2016 transmission model
mean	range	(0.27,0.99)
beta_hv	0.54	(0.10,0.98)
estimated from fitted model French Polynesia
